# Supplementary material for: Aligning systems science and community-based participatory research: A case example of the Community Health Advocacy and Research Alliance (CHARA)
Source: J Clin Transl Sci. 2019 Feb 5;2(5):280–8. doi: 10.1017/cts.2018.334 (PMC6390389; doi:10.1017/cts.2018.334)
Supplement: Supplementary file 1 [file S2059866118003345sup.zip]

Archive with 3 entries (3 files):
- S2059866118003345sup001.docx
- S2059866118003345sup002.docx
- S2059866118003345sup003.docx
